# Supplementary material for: Molecular Evolution of the Neuropeptide S Receptor
Source: PLoS One. 2012 Mar 30;7(3):e34046. doi: 10.1371/journal.pone.0034046 (PMC3316597; doi:10.1371/journal.pone.0034046)
Supplement: Data S2 — Length of exon-intron regions in the NPSR, NPSR-like and representative CCAPR, V1AR, V1BR, V2R and OTR sequences. (XLS) [file pone.0034046.s008.xls]

## Sheet: Exon intron boundry
Data S2. Length of exon-intron regions in the NPSR, NPSR-like and representative CCAPR, V1AR, V1BR, V2R, and OTR sequences
NPSR sequences
Organisms	Exon 1	Intron 1	Exon 2	Intron 2	Exon 3	Intron 3	Exon 4	Intron 4	Exon 5	Intron 5	Exon 6	Intron 6	Exon 7	Intron 7	Exon 8	Intron 8	Exon 9	Intron 9	Exon 10
lizard NPSR*	171	2167	136	61147	103	640	93	5123	201	5323	76	1891	89	11933	180	3527	90
bush baby NPSR	147	30258	132	78423	103	32721	93	7854	207	12834	76	16206	86	3574	176	129	96
marmoset NPSR	146	30328	132	99680	103	17591	93	10440	201	9331	76	11273	86	3702	180	972	93	143	47
chicken NPSR	147	14547	132	25408	103	316	93	5361	201	12589	76	1447	89	2034	180	122	93
chimpanzee NPSR	146	27075	132	93631	103	35065	93	15593	201	6791	76	10412	86	3492	180	29412	108
dolphin NPSR*	146	24185	132	67261	103	5141	93	6132	201	10256	76	12808	86	4560	180	846	100
guinea Pig NPSR	148	28448	132	85484	103	21306	93	2470	201	7048	76	10137	86	3900	180	816	87
horse NPSR	146	27108	132	74713	103	15352	93	4982	201	9334	76	12232	86	4969	180	848	90
human NPSR	146	25991	132	93776	103	33203	93	15536	201	6780	76	10434	86	3499	180	29411	108
macaque NPSR	146	23606	132	108943	103	27801	93	14744	201	7061	76	10373	86	3500	180	901	90
megabat NPSR	141	19221	132	50782	103	8805	93	3654	201	7362	79	9318	86	3596	179	632	74	142	43
mouse NPSR	146	36386	132	119732	103	32052	93	2948	201	10396	76	9532	86	3076	180	368	90
mouse lemur NPSR	147	23901	132	107379	103	10550	93	7569	160	9625	120	22338	86	3535	178	638	112	142	83
rat NPSR	146	57542	132	110619	103	29598	93	2938	204	15702	76	9843	86	3400	180	716	90
zebra finch NPSR	147	12441	132	25998	103	333	93	4556	201	8523	76	683	89	2101	180	124	90
opossum NPSR	148	18070	132	128607	103	3837	93	3447	201	20193	76	4234	86	5725	180	1216	84
cow NPSR	144	29116	132	77325	103	9084	93	5692	201	11600	76	13961	86	4705	180	1060	90
dog NPSR	156	27217	132	68765	103	9189	93	5940	201	11527	76	13223	86	4676	180	858	90
giant panda NPSR	156	29955	132	65828	103	9948	93	5886	201	11040	76	11260	86	4619	180	860	90
orangutan NPSR	150	29463	132	105322	103	33695	93	18705	201	6932	76	10460	86	3508	180	900	90
frog NPSR	147	15568	135	34627	103	183	93	8653	201	6434	76	6282	89	2462	180	3137	90
rabbit NPSR	147	31598	132	92013	103	10999	93	7430	201	13051	76	12918	86	3545	180	828	90
gorilla NPSR	146	26521	132	93822	103	33099	93	15844	201	6785	76	10465	86	3999	180	657	99	141	56
elephant NPSR	147	48308	132	114655	103	27380	93	7093	201	14679	76	14670	86	2929	180	890	87
NPSR-like sequences
Organisms	Exon 1	Intron 1	Exon 2	Intron 2	Exon 3	Intron 3	Exon 4	Intron 4	Exon 5	Intron 5	Exon 6	Intron 6	Exon 7	Intron 7	Exon 8
lancelet NPSR-like*	89	21499	157	1414	103	178	90	188	201	538	128	460	64	752	285
acorn worm NPSR-like+	138	556	135	211	103	10493	90	839	294	400	64	3621	184	2021	110
CCAPR sequences
Organisms	Exon 1	Intron 1	Exon 2	Intron 2	Exon 3	Intron 3	Exon 4	Intron 4	Exon 5	Intron 5	Exon 6	Intron 6	Exon 7	Intron 7	Exon 8	Intron 8	Exon 9
mosquito CCAPR	174	6015	135	9912	197	97	95	172	164	70	291	3965	252
fruit fly CCAPR	368	15352	135	62	197	190	260	83	285	90	228
Water flea CCAPR+	129	1943	135	88	103	300	93	71	243	924	145	1042	184	396	92
marine worm CCAPR*+	130	6134	142	55	103	525	93	67	142	364	139	155	85	81	322
limpet CCAPR*+	121	106	151	1886	103	3835	93	3182	142	2225	151	298	103	234	171	882	116
Vasopressin-like receptor sequences
Organisms	Exon 1	Intron 1	Exon 2	Intron 2	Exon 3
human V1AR	969	2220	286
human V1BR	937	5428	336
human V2R	24	360	884	105	205
human OTR	921	14040	247
Note: Exons are mentioned in black colour and introns in red colour
Sequences corrected manually at N and C- termini are represented with * and + at the end of the sequence names
