# Supplementary material for: Molecular Evolution of the Neuropeptide S Receptor
Source: PLoS One. 2012 Mar 30;7(3):e34046. doi: 10.1371/journal.pone.0034046 (PMC3316597; doi:10.1371/journal.pone.0034046)
Supplement: Data S3 — Functional divergence between NPSR and vertebrate vasopressin-like sequences. Sheet 1: List of Accession numbers of the vasopressin-like receptor subtype sequences used in analysis of Type I and Type II functional divergence. Sheet 2: Site specific profile for predicting amino acid residues responsible for Type I functional divergence between NPSR and V1AR, V1BR, V2R, and OTR groups, respectively, measured by posterior probability. Sheet 3: Site specific profile for predicting amino acid residues responsible for Type II functional divergence between NPSR and V1AR, V1BR, V2R, and OTR groups, respectively, measured by posterior probability. Sheet 4: Type I functionally divergent sites predicted between NPSR and V1AR, V1BR, V2R and OTR receptor subtypes, respectively and their location in NPSR domain topology. Sheet 5: Type II functionally divergent sites predicted between NPSR and V1AR, V1BR, V2R and OTR receptor subtypes, respectively and their location in NPSR domain topology. Sheet 6: Percentage of occurrence of Type I and /or Type II divergent sites across structural domains of human NPSR. (XLS) [file pone.0034046.s009.xls]

## Sheet: VLR sequences used in Diverge
Data S3: Functional divergence between NPSR and vertebrate vasopressin-like sequences.
Sheet 1: List of Accession numbers of the vasopressin-like receptor subtype sequences used in analysis of Type I and Type II functional divergence.
Vasopressin type 1A receptor						Vasopressin type 1B receptor						Vasopressin type 2 receptor							Oxytocin receptor
Binomial nomenclature	Accession number					Binomial nomenclature	Accession number					Binomial nomenclature	Accession number						Binomial nomenclature	Accession number
Gallus gallus	NP_001103908*					Gallus gallus	NP_001026669*					Anolis carolinensis	ENSACAP00000017745						Gallus gallus	NP_001026740*
Tursiops truncatus	ENSTTRP00000001752					Pan troglodytes	ENSPTRP00000042684					Gallus gallus	ENSGALP00000015444						Pan troglodytes	ENSPTRP00000025138
Cavia porcellus	ENSCPOP00000010869					Cavia porcellus	ENSCPOP00000006139					Tursiops truncatus	ENSTTRP00000007052						Tursiops truncatus	ENSTTRP00000005708
Equus caballus	XP_001917958*					Equus caballus	ENSECAP00000011404					Cavia porcellus	ENSCPOP00000011422						Cavia porcellus	ENSCPOP00000016174
Homo sapiens	ENSP00000299178					Macaca mulatta	ENSMMUP00000003011					Equus caballus	XP_001491863*						Homo sapiens	ENSP00000324270
Macaca mulatta	ENSMMUP00000000738					Pteropus vampyrus	ENSPVAP00000000685					Homo sapiens	ENSP00000351805						Macaca mulatta	ENSMMUP00000012694
Pteropus vampyrus	ENSPVAP00000003154					Mus musculus	ENSMUSP00000027690					Macaca mulatta	XP_001088539*						Mus musculus	ENSMUSP00000051132
Mus musculus	ENSMUSP00000020323					Microcebus murinus	ENSMICP00000015831					Pteropus vampyrus	ENSPVAP00000000431						Rattus norvegicus	ENSRNOP00000007724
Microcebus murinus	ENSMICP00000001097					Rattus norvegicus	ENSRNOP00000009102					Mus musculus	ENSMUSP00000033765						Taeniopygia guttata	XP_002188302*
Rattus norvegicus	ENSRNOP00000005829					Taeniopygia guttata	ENSTGUP00000017786					Rattus norvegicus	ENSRNOP00000053179						Monodelphis domestica	XP_001375059*
Taeniopygia guttata	XM_002187285*					Monodelphis domestica	ENSMODP00000002388					Taeniopygia guttata	ENSTGUP00000005770						Bos taurus	ENSBTAP00000026346
Monodelphis domestica	XP_001372716*					Bos taurus	NP_001179071*					Bos taurus	NP_776671*						Canis familiaris	XP_541785*
Bos taurus	ENSBTAP00000009443					Canis familiaris	XP_545695*					Canis familiaris	ENSCAFP00000028678						Pongo abelii	ENSPPYP00000015306
Canis familiaris	ENSCAFP00000000475					Pongo abelii	ENSPPYP00000000312					Ailuropoda melanoleuca	XP_002928860*						Oryctolagus cuniculus	ENSOCUP00000005151
Pongo abelii	ENSPPYP00000005378					Oryctolagus cuniculus	XP_002717487*					Oryctolagus cuniculus	ENSOCUP00000013477						Felis catus	ENSFCAP00000013663
Loxodonta africana	ENSLAFP00000005037					Loxodonta africana	ENSLAFP00000010133					Felis catus	ENSFCAP00000010578						Procavia capensis	ENSPCAP00000009879
Dipodomys ordii	ENSDORP00000006087					Dasypus novemcinctus	ENSDNOP00000007538					Sus scrofa	NP_999397*						Ovis aries	NP_001009752*
Procavia capensis	ENSPCAP00000015495					Dipodomys ordii	ENSDORP00000012495					Dipodomys ordii	ENSDORP00000002579						Sus scrofa	NP_999192*
Ovis aries	AAC41627*					Macropus eugenii	ENSMEUP00000008412					Myotis lucifugus	ENSMLUP00000012968						Myotis lucifugus	ENSMLUP00000015025
Myotis lucifugus	ENSMLUP00000010380											Papio anubis	NP_001162262*						Choloepus hoffmanni	ENSCHOP00000003396
Sus scrofa	XP_001926706*											Dasypus novemcinctus	ACO95340*						Ochotona princeps	ENSOPRP00000003198
Microtus ochrogaster	Q9WTV9*											Sorex araneus	ENSSARP00000007466
												Callithrix jacchus	ENSCJAP00000020334
Note
	Sequences retrived from NCBI database were marked with the symbol * at the end of the accession number
	Rest of the sequences were retrieved from Ensembl database

## Sheet: Type I Divergence
Data S3: Functional divergence between NPSR and vertebrate vasopressin-like sequences.
Sheet 2: Site specific profile for predicting amino acid residues responsible for Type I functional divergence between NPSR and V1AR, V1BR, V2R, and OTR groups, respectively, measured by posterior probability.
																																									Note: Red line indicates the cutoff value of posterior probability value used to identify divergent sites.
	Note: Red line indicates the cutoff value of posterior probability value used to identify divergent sites.														Note: Red line indicates the cutoff value of posterior probability value used to identify divergent sites.														Note: Red line indicates the cutoff value of posterior probability value used to identify divergent sites.												Residue numbers of the sites above the cut-off corresponding to Human NPSR are listed in the table below
	Residue numbers of the sites above the cut-off corresponding to Human NPSR are listed in the table below														Residue numbers of the sites above the cut-off corresponding to Human NPSR are listed in the table below														Residue numbers of the sites above the cut-off corresponding to Human NPSR are listed in the table below
	Residue number corresponding to Human NPSR	Alignment position	Posterior probability ratio															Residue number corresponding to Human NPSR		Alignment position	Posterior probability ratio								Residue number corresponding to Human NPSR		Alignment position	Posterior probability ratio									Residue number corresponding to Human NPSR		Alignment position	Posterior probability ratio
		80	0.86659																	88	0.673801										66	0.348874											81	0.719413
		81	0.640104																	89	0.431618										67	0.557336											82	0.529724
		82	0.662582																	90	0.582448										68	0.731219											83	0.573246
		88	0.662582																	91	0.430387										69	0.400611											84	0.573246
		89	0.918315																	92	0.582448										70	0.699045											85	0.573246
		90	0.563076																	93	0.337808										72	0.637595											86	0.450105
		91	0.662582																	94	0.823397										73	0.400611											87	0.573246
		92	0.774778																	95	0.430387										74	0.852262											88	0.573246
		93	0.774778																	96	0.580703										75	0.627											89	0.907991
		94	0.776163																	97	0.463025										76	0.777109											90	0.64126
	59	95	0.953979																	98	0.576706										77	0.592633											91	0.573246
		96	0.778841																	99	0.552351										78	0.437072											92	0.648235
		97	0.628146																	100	0.356684										79	0.291793											93	0.465401
		98	0.562036																	101	0.463441										80	0.498016											94	0.847029
		99	0.774665																	102	0.430387										81	0.306009											95	0.573246
		100	0.709052																	103	0.336446										82	0.414396											96	0.781036
		101	0.726128																	104	0.324352										83	0.821893											97	0.370112
		102	0.662582																	105	0.430387										84	0.400611											98	0.573246
		103	0.662582																	106	0.430387										85	0.320223											99	0.573246
		104	0.857622																	107	0.562001										87	0.491168											100	0.321883
		105	0.90855																	108	0.132835										88	0.510384											101	0.914317
		106	0.86841																	109	0.429193										89	0.336221											102	0.720985
		107	0.662582																	110	0.430387										90	0.410301											103	0.573246
		108	0.657665																	111	0.687853										91	0.881308											104	0.726291
		109	0.782375																	112	0.598452										92	0.433833											105	0.650327
		110	0.71154																	113	0.280918										93	0.500787											106	0.44411
		111	0.699268																	114	0.329026										97	0.436531											107	0.444136
		112	0.711894																	115	0.332183										98	0.590808											108	0.782725
		114	0.662582																77	117	0.997464										99	0.640116											110	0.573246
		115	0.859102																78	118	0.910598										100	0.840105										78	111	0.957504
		116	0.775523																	119	0.529625										104	0.493815											112	0.714743
		117	0.662582																	121	0.845754										105	0.430757											114	0.573246
		119	0.662582																	122	0.430387										107	0.400611											115	0.573246
		120	0.662582																	123	0.430387										108	0.510384											116	0.573246
		121	0.662582																	124	0.577456										109	0.46683											117	0.780174
		122	0.776419																	125	0.434929										110	0.400611											118	0.537392
		124	0.662582																	127	0.430387										111	0.400611											120	0.573246
		125	0.662582																	128	0.726059										112	0.510384											121	0.573246
		126	0.643535																	129	0.434021										113	0.430856											122	0.648235
		127	0.662582																	130	0.430387										114	0.400611											123	0.573246
		128	0.662582																	131	0.430387										115	0.400611											124	0.573246
		129	0.662582																	132	0.580703										116	0.894481											125	0.573246
		130	0.777696																	133	0.551126										117	0.542837											126	0.647141
		131	0.774665																	134	0.582448										118	0.400611											127	0.573246
		132	0.662582																	135	0.430387										119	0.400611											128	0.573246
		133	0.931606																	136	0.79347										120	0.431557											129	0.791216
		134	0.647557																	137	0.448625									100	121	0.936922											130	0.527883
		135	0.662582																	138	0.575956										122	0.596615											131	0.573246
		136	0.662582																	139	0.575956										123	0.400611											132	0.573246
		137	0.64292																	141	0.449066										124	0.768823											133	0.527844
		138	0.76765																	142	0.845702										125	0.596615											134	0.829513
		139	0.782375																	143	0.556631										126	0.596615											135	0.650327
		140	0.662582																	144	0.430387										127	0.493582											136	0.573246
		141	0.868985																	145	0.67817										128	0.437105											137	0.721142
		142	0.782375																	146	0.556631										129	0.592633											138	0.650327
		143	0.782375																	147	0.556631										130	0.493815											139	0.650327
		144	0.920919																	148	0.582946										131	0.437619											140	0.573246
		145	0.644631																	149	0.548063										132	0.400611											141	0.539153
		146	0.778841																	150	0.552351										133	0.493349											142	0.648235
		147	0.780299																	151	0.732504										134	0.431557											143	0.573246
		148	0.653048																	152	0.460398										135	0.400611											144	0.647232
		149	0.662582																	153	0.430387										136	0.117431											145	0.573246
		150	0.780299																	154	0.430387										137	0.400611											146	0.573246
		151	0.782375																	155	0.556631										138	0.400611											147	0.529982
		152	0.662582																	156	0.430387										139	0.596615											148	0.573246
		153	0.630341																	157	0.157057										140	0.418407											149	0.877414
		154	0.662582																	158	0.430387										141	0.587699											150	0.573246
		155	0.662582																117	159	0.906322										142	0.400611											151	0.573246
		156	0.782375																	160	0.556631										144	0.613525											152	0.650327
		157	0.545647																	161	0.353161										145	0.413047											153	0.461176
		158	0.777186																	162	0.550208										146	0.437731											154	0.64705
		159	0.662582																	163	0.430387										147	0.400611											155	0.573246
		161	0.931021																	165	0.339394									127	148	0.951171											157	0.790018
		162	0.777186																	166	0.456926										149	0.400611											158	0.537075
		163	0.778841																	167	0.552351										150	0.640116											159	0.648235
		164	0.773982																	168	0.430387										151	0.510384											160	0.573246
		165	0.788321																	169	0.863086										152	0.400611											161	0.839266
		166	0.662582																	170	0.430387										153	0.400611											162	0.573246
		168	0.773183																	171	0.577706										154	0.498016											163	0.573246
	131	169	0.975559																	172	0.430387										155	0.400611											164	0.573246
		170	0.662582																	173	0.430387										156	0.400611											165	0.573246
		171	0.774665																	174	0.430387										157	0.510384											166	0.573246
		172	0.858564																	175	0.430387										158	0.400611											167	0.573246
		173	0.662582																	176	0.430387										159	0.498949											168	0.573246
		174	0.863125																	177	0.430387										160	0.400611											169	0.573246
		175	0.662582																	178	0.430387										161	0.438322											170	0.573246
		176	0.662582																	179	0.430387										162	0.510384											171	0.573246
		177	0.662582																	180	0.430387										163	0.400611											172	0.913801
		178	0.778841																	181	0.430387										164	0.592633											173	0.573246
		179	0.780299																	182	0.433258										165	0.757885											174	0.648235
		180	0.662582																	183	0.724285										166	0.400611											175	0.573246
		181	0.778841																	184	0.430387										167	0.400611											176	0.573246
		182	0.662582																	185	0.552351										168	0.510384											177	0.648235
		183	0.662582																	186	0.430387										169	0.510384											178	0.573246
		184	0.662582																	187	0.430387										170	0.400611											179	0.573246
		185	0.662582																	188	0.430387										171	0.510384											180	0.573246
		186	0.662582																	189	0.430387										172	0.592633											181	0.573246
		187	0.662582																	190	0.582946										173	0.329421											182	0.772308
		188	0.662582																	191	0.430387										174	0.400611											183	0.573246
		189	0.778841																	192	0.576956										175	0.400611											184	0.573246
		190	0.871182																	193	0.552351										176	0.444998											185	0.648235
		191	0.662582																	194	0.681852										177	0.640116											186	0.465069
		192	0.662582																	195	0.430387										178	0.336988											187	0.573246
		193	0.777696																	196	0.430387										184	0.430741											188	0.573246
		194	0.662582																	197	0.433903										185	0.442788											189	0.647141
		195	0.924232																156	198	0.918351										187	0.493815										156	190	0.994857
		199	0.791816																	199	0.476444										188	0.498677											191	0.781296
		200	0.645472																	203	0.461596										189	0.374444											195	0.646685
		201	0.662582																	204	0.36504										190	0.400611											196	0.471449
		202	0.773868																	205	0.582448										191	0.589549										162	197	0.991667
		203	0.567885																	206	0.83801										192	0.896781											198	0.573246
		204	0.727173																	207	0.365362										193	0.251156											199	0.465394
		205	0.662582																	208	0.36193										194	0.431557											200	0.460511
		206	0.924134																	209	0.835928										195	0.400611											201	0.780174
	168	207	0.968138																	210	0.464942										196	0.44775											202	0.779141
		208	0.792557																	211	0.332894										197	0.432618											203	0.942164
		209	0.64287																	212	0.553397										198	0.439692											204	0.484467
		210	0.662582																	213	0.453608										199	0.498949											205	0.650327
		211	0.55756																	214	0.430387										200	0.728066											206	0.573246
		212	0.778841																	215	0.739416										201	0.621882											207	0.923114
		213	0.775907																	216	0.552351										202	0.400611											208	0.658354
		214	0.93071																	217	0.434716										203	0.439109											209	0.646319
		216	0.662582																	218	0.835535										204	0.400611											210	0.573246
		217	0.662582																176	219	0.956775										207	0.400611											211	0.78655
		218	0.704684																	220	0.574454										208	0.400611											212	0.780174
		219	0.662582																	221	0.430387										209	0.400611											213	0.573246
		222	0.922788																	222	0.434805										210	0.498016											214	0.779516
		223	0.913019																	225	0.431618										211	0.598491											215	0.573246
		224	0.662582																	226	0.430387										212	0.446658											218	0.781144
		225	0.774892																	227	0.430387										213	0.390403											219	0.573246
	187	226	0.978763																	229	0.430387										214	0.640116											220	0.573246
		229	0.768678																	230	0.577456										217	0.309885											221	0.573246
		230	0.85892																	231	0.432168										218	0.415176											222	0.774833
		231	0.662582																	232	0.661192										219	0.400611											223	0.650327
		232	0.365274																	233	0.430387										220	0.753128											224	0.444647
		233	0.642203																	236	0.866784										221	0.581629											225	0.573246
		236	0.869231																	237	0.626104										222	0.498016											226	0.322255
	194	237	0.960284																	238	0.430387										223	0.400611											227	0.643209
		238	0.889796																	239	0.577206										226	0.400611											230	0.573246
		239	0.662582																	240	0.556631										227	0.589927											231	0.573246
		240	0.662582																	241	0.430387									200	228	0.958313											232	0.529724
		243	0.662582																	242	0.430387									202	230	0.966571											233	0.573246
		244	0.662582																	245	0.430387										231	0.510384											234	0.573246
		245	0.706813																	246	0.430387										232	0.585107											237	0.573246
		247	0.662582																	247	0.433729										233	0.400611											238	0.573246
		248	0.925347																202	249	0.952535										234	0.400611											239	0.647227
		249	0.775907																	250	0.724483										236	0.884941											241	0.573246
		250	0.662582																	251	0.529524										237	0.493815											242	0.573246
		251	0.662582																	252	0.430387										238	0.592633											243	0.646046
		253	0.717875																	253	0.430387										239	0.400611											244	0.573246
		254	0.662582																	255	0.283922										240	0.400611											245	0.573246
		255	0.778841																	256	0.715107									213	241	0.951129											247	0.787033
		256	0.780299																	257	0.552351										242	0.498949											248	0.573246
		257	0.662582																	258	0.576456										244	0.495404											249	0.648235
	213	258	0.962403																	259	0.430387										245	0.510384										211	250	0.96353
		259	0.780299																	260	0.867315										246	0.510384											251	0.573246
		261	0.544498																	261	0.577206										247	0.400611											252	0.841856
		262	0.916014																	263	0.358798										248	0.754282											253	0.573246
		263	0.914238																	264	0.582448										249	0.637595											255	0.725048
		264	0.662582																	265	0.726059										250	0.400611										217	256	0.97396
		265	0.859102																	266	0.430387										251	0.845153											257	0.573246
	221	266	0.954478																220	267	0.909243										252	0.296948											258	0.573246
		267	0.662582																	268	0.430387										253	0.749812											259	0.573246
		268	0.773411																	269	0.430387										254	0.430891											260	0.780174
		269	0.550539																	270	0.576956										255	0.62338											261	0.573246
		270	0.918454																	271	0.286811										256	0.389657											262	0.573246
		271	0.778333																225	272	0.981528										257	0.584163											263	0.384345
	227	272	0.963648																	273	0.551738										258	0.400611											264	0.78655
		273	0.652907																	274	0.837491										259	0.722871											265	0.647779
		274	0.776035																	275	0.363898										260	0.418272										227	266	0.966139
		275	0.662582																	276	0.434953										261	0.400611											267	0.643017
	231	276	0.977615																	277	0.430387										262	0.510384											268	0.645954
		277	0.643724																	278	0.252297										263	0.416552											269	0.573246
		278	0.662582																	279	0.548676										264	0.431191											270	0.327569
		279	0.662582																	280	0.430387										265	0.694354											271	0.646137
		280	0.700945																	281	0.717519										266	0.622952											272	0.573246
		281	0.651028																	282	0.538603										267	0.584345											273	0.901964
		282	0.662582																	283	0.552351										268	0.510384											274	0.647141
		283	0.662582																	284	0.430387										269	0.510384											275	0.648235
	239	284	0.960766																	285	0.716716									242	270	0.986852											276	0.573246
		285	0.9185																239	286	0.958645										274	0.203861											277	0.573246
	241	286	0.954321																	287	0.430387										275	0.107232										239	278	0.991133
		287	0.662582																	288	0.430387										276	0.330878											279	0.573246
		288	0.793868																	289	0.430387										292	0.240668											280	0.916331
		289	0.717263																	290	0.354861										293	0.725271											281	0.769947
		291	0.704036																244	291	0.949233										295	0.385798											315	0.486513
		292	0.553497																	293	0.764872										297	0.45923											316	0.783888
		317	0.314049																	294	0.176933										298	0.244452											317	0.648235
		318	0.462866																	295	0.410779										299	0.498016											319	0.336646
		319	0.791484																	328	0.551126										300	0.400611											321	0.53787
		321	0.579853																258	329	0.907436										301	0.416685											322	0.837959
		336	0.662582																	330	0.336207										302	0.400611											323	0.573246
		337	0.662582																	331	0.552351									269	303	0.935823											324	0.573246
		338	0.777696																	333	0.769299										304	0.47843											326	0.573246
		339	0.662582																	335	0.536157										305	0.592633											327	0.573246
		340	0.662582																	336	0.543781										306	0.400611											328	0.847894
		341	0.79726																	337	0.430387										307	0.391673											329	0.648235
		342	0.778841																	338	0.430387										308	0.598054											330	0.573246
		343	0.662582																	339	0.434504										309	0.400611											331	0.462951
		344	0.867005																	340	0.430387										310	0.400611											332	0.573246
		345	0.662582																	341	0.430387										311	0.483191											333	0.573246
		346	0.662582																	342	0.564827										312	0.751705											334	0.573246
		347	0.662582																	343	0.433826										313	0.431557											335	0.83806
	277	348	0.960731																	344	0.430387										314	0.756981											336	0.776905
		349	0.861345																	345	0.674863										315	0.620354											337	0.615349
		350	0.782375																	346	0.430387										316	0.637595											338	0.717044
		351	0.863988																	347	0.430387										317	0.400611											339	0.64705
		352	0.652662																	348	0.577206									284	318	0.977698											340	0.573246
		353	0.921054																	349	0.863561										319	0.388837											341	0.573246
		354	0.662582																	350	0.429092										320	0.400611											342	0.880954
		355	0.840935																	351	0.556631										321	0.400611											343	0.7824
		356	0.567002																	352	0.669669										322	0.510384											344	0.573246
		357	0.662582																	353	0.46433										323	0.400611											345	0.573246
		358	0.662582																	354	0.578955										324	0.400611											346	0.573246
	288	359	0.956698																	355	0.430387										325	0.400611											347	0.573246
		360	0.662582																	356	0.37634										326	0.430663											348	0.573246
		361	0.662582																	357	0.46697										327	0.510384											349	0.573246
		362	0.773754																	358	0.430387										328	0.400611											350	0.646319
		363	0.796888																	359	0.430387										329	0.755055											351	0.573246
	293	364	0.976623																	360	0.430387										330	0.400611											352	0.573246
		365	0.662582																	361	0.430387										331	0.690003											353	0.715299
		366	0.652255																	362	0.430387										332	0.691899											354	0.573246
		367	0.662582																	363	0.430387										333	0.400611											355	0.573246
		368	0.662582																	364	0.435202									300	334	0.970831											356	0.573246
		369	0.773868																	365	0.727042										337	0.400611											357	0.573246
		370	0.662582																	366	0.430387										338	0.17453											358	0.918693
	300	371	0.991573																	367	0.667661										339	0.625089										303	361	0.974413
		372	0.221367																	368	0.430387										340	0.400539											362	0.444404
	302	373	0.988752																	369	0.430387									307	341	0.945868											363	0.573246
		374	0.918129																	370	0.430387										342	0.498949											364	0.775581
		375	0.877551																	371	0.430387										343	0.586176											365	0.78655
	305	378	0.988154																300	372	0.95929										344	0.509651											366	0.573246
		379	0.58744																	373	0.175538										345	0.498016											367	0.781144
		380	0.662582																	375	0.550054										346	0.59193											368	0.646228
		381	0.662582																	376	0.430387										347	0.498016										311	369	0.970744
		382	0.662582																	377	0.339035										348	0.510384											370	0.648417
		383	0.642608																	378	0.582946										351	0.510384											371	0.573246
	311	384	0.972859																	379	0.421082										352	0.400611											372	0.573246
		385	0.824997																	384	0.430387										353	0.596615											375	0.772308
		386	0.858487																	385	0.582946										354	0.498949											376	0.573246
		387	0.780299																	386	0.582946										355	0.599804											377	0.650327
		390	0.782375																	387	0.434805										356	0.431557											378	0.573246
		391	0.662582																	388	0.430387										357	0.400611											379	0.573246
		392	0.858949																	389	0.553116										358	0.586757											380	0.650327
		393	0.782375																	390	0.580703										359	0.765432											381	0.573246
		394	0.662582																	391	0.430387										361	0.618582											382	0.646685
		395	0.777186																	393	0.430387										362	0.400611											383	0.71894
		396	0.866756																	394	0.556631										363	0.400611											385	0.776178
		398	0.918481																	395	0.430387										364	0.780905											386	0.573246
		399	0.662582																	396	0.582448										365	0.436854											387	0.573246
		400	0.662582																	397	0.452104										366	0.400611											388	0.726291
		401	0.875246																	398	0.430387										367	0.628072											389	0.646685
		402	0.777186																	399	0.434759										369	0.493349											390	0.573246
		403	0.662582																	400	0.673136										370	0.430891											392	0.94122
		404	0.662582																	402	0.765931										378	0.656361											393	0.78655
	332	405	0.999143																	403	0.430387										392	0.071532											394	0.647779
		406	0.662582																	404	0.430387										393	0.183302											396	0.894379
		407	0.778333																	405	0.428447										400	0.325997											397	0.920001
		424	0.105827																	406	0.550054										401	0.493547											414	0.216438
		425	0.500668																	407	0.430387																						415	0.083077
																				408	0.722306																						416	0.441625
																				409	0.704625																						417	0.210078
																				410	0.430387																						418	0.314233
																				411	0.434134																						430	0.58007
																				413	0.242907																						431	0.314807
																				414	0.724774																					356	432	0.982027
																				432	0.553636																						433	0.90619
																				433	0.142067																						434	0.916504
																				434	0.701595																						435	0.944443
																				435	0.443221																						436	0.575091

## Sheet: Type II Divergence
Data S3: Functional divergence between NPSR and vertebrate vasopressin-like sequences.
Sheet 3: Site specific profile for predicting amino acid residues responsible for Type II functional divergence between NPSR and V1AR, V1BR, V2R, and OTR groups, respectively, measured by posterior probability.
														Note: Red line indicates the cutoff value of posterior probability value used to identify divergent sites.													Note: Red line indicates the cutoff value of posterior probability value used to identify divergent sites.													Note: Red line indicates the cutoff value of posterior probability value used to identify divergent sites.
	Note: Red line indicates the cutoff value of posterior probability value used to identify divergent sites.													Residue numbers of the sites above the cut-off corresponding to Human NPSR are listed in the table below													Residue numbers of the sites above the cut-off corresponding to Human NPSR are listed in the table below													Residue numbers of the sites above the cut-off corresponding to Human NPSR are listed in the table below
	Residue numbers of the sites above the cut-off corresponding to Human NPSR are listed in the table below
	Residue number corresponding to Human NPSR		Alignment position		Posterior probability ratio										Residue number corresponding to Human NPSR		Alignment position		Posterior probability ratio								Residue number corresponding to Human NPSR		Alignment position		Posterior probability ratio								Residue number corresponding to Human NPSR		Alignment position		Posterior probability ratio
			80		2.63226												88		5.00888										66		3.91226										81		8.2058
			81		2.60626												89		4.9986										67		0.867321										82		8.17488
			82		0												90		7.67651										68		4.83274									51	83		52.1166
		52	88		52.879											52	91		20.4869									52	69		27.5544									52	84		52.1166
			89		1.96313												92		1.42685										70		1.44										85		15.9685
			90		1.3443												93		2.8418										72		6.19503										86		4.87427
		55	91		52.879												94		3.92454										73		0									55	87		52.1166
			92		0												95		0										74		3.6677										88		0
			93		4.37331												96		1.43649										75		2.9655										89		8.02962
			94		4.4066												97		3.8891										76		1.19505										90		1.85491
			95		6.05659												98		1.45908										77		0										91		15.9685
			96		0												99		1.4419										78		1.98434										92		4.20138
			97		0												100		0.517384										79		0.876229										93		1.86486
			98		0												101		0										80		10.8949										94		1.44183
			99		16.7467											63	102		20.4869										81		3.26155									63	95		52.1166
			100		1.59876												103		2.87908										82		0.998343										96		1.86392
			101		1.53618												104		0.514282										83		1.08065										97		4.1719
			102		0												105		0										84		0										98		0
			103		0												106		0										85		0.82971										99		0
			104		4.34032												107		0.51442										87		0										100		3.49537
			105		4.02095												108		0.37471										88		0										101		3.71069
			106		0												109		0										89		2.86886										102		0
			107		0												110		0										90		5.06982										103		0
			108		1.91115												111		0.895046										91		5.3259										104		2.4208
			109		16.1988												112		2.89354										92		0.58879										105		13.4436
			110		6.07468												113		2.54752										93		1.50211										106		4.91664
			111		6.04661												114		2.84732										97		0										107		4.95709
			112		1.595												115		0										98		1.98352										108		6.03975
		77	114		52.879												117		2.10811										99		1.69209										110		0
			115		10.2823												118		3.16854										100		0										111		1.91322
			116		0												119		0										104		0										112		2.5819
			117		0												121		3.72378										105		6.89109										114		15.9685
			119		0												122		0										107		0										115		0
			120		0												123		0										108		2.79996										116		0
			121		0												124		0										109		3.78675										117		0
			122		16.8333												125		5.15508									89	110		27.5544										118		8.19922
			124		0												127		0										111		0										120		0
			125		13.8194												128		0										112		10.1745										121		15.9685
			126		10.3331												129		5.13029										113		1.89193										122		13.7121
		89	127		52.879											89	130		20.4869									93	114		27.5544									89	123		52.1166
			128		0												131		0										115		0										124		0
		91	129		52.879												132		0										116		5.13878									91	125		52.1166
			130		4.36278												133		1.45026										117		0.885652										126		0
			131		16.7467												134		1.42685									97	118		27.5544									93	127		52.1166
			132		0												135		0									98	119		27.5544										128		0
			133		7.09671												136		3.70778										120		0										129		5.82898
			134		1.91268												137		3.92844										121		1.2392										130		2.54733
		97	135		52.879												138		7.87321										122		2.97577									97	131		52.1166
		98	136		52.879												139		7.87321										123		7.58279									98	132		52.1166
			137		2.67381												141		0										124		0										133		2.54834
			138		1.38625												142		0.612327										125		2.97577										134		1.53755
			139		4.2334												143		1.41351										126		10.8134										135		4.11913
			140		13.8194												144		3.80795										127		3.07709										136		15.9685
			141		0												145		0.919528										128		0										137		0
			142		4.2334												146		1.41351										129		0										138		4.11913
			143		16.1988												147		7.60476										130		11.1661										139		13.4436
			144		1.93489												148		1.42412										131		1.97119										140		15.9685
			145		10.4681												149		1.47164										132		0										141		2.5248
			146		0												150		0										133		11.1971										142		0
			147		16.1403												151		4.87684										134		6.78233									109	143		52.1166
			148		1.94434												152		0.721393										135		0										144		4.242
			149		0												153		0										136		2.18261										145		0
			150		16.1403											112	154		20.4869									116	137		27.5544									112	146		52.1166
			151		16.1988												155		7.60476										138		0										147		8.15751
			152		0												156		0										139		0										148		0
			153		4.11347												157		2.06386										140		1.36983										149		1.29441
		116	154		52.879											116	158		20.4869										141		3.05725									116	150		52.1166
			155		0												159		0										142		0										151		0
			156		0												160		0										144		1.16403										152		0
			157		5.21148												161		0.527075										145		1.48158										153		1.84183
			158		4.37728												162		1.4566										146		1.94976										154		4.24948
			159		0												163		0										147		0										155		0
			161		0												165		0.525783										148		0										157		1.79486
			162		0												166		0										149		0										158		0
			163		4.33052												167		1.4419										150		1.69209										159		4.20138
			164		16.8229												168		0										151		0										160		0
			165		0												169		0									131	152		27.5544										161		0
			166		0												170		0										153		7.58279										162		0
			168		4.41995												171		0										154		2.9982										163		0
			169		5.11447												172		3.80795										155		0										164		0
			170		13.8194											131	173		20.4869										156		0									131	165		52.1166
			171		4.3766												174		3.80795										157		2.79996										166		15.9685
			172		0												175		3.80795										158		0										167		15.9685
			173		0												176		0										159		2.98215										168		0
			174		10.0669												177		0										160		7.58279										169		0
			175		0												178		0										161		0										170		0
			176		13.8194												179		0										162		10.1745										171		0
			177		0												180		3.80795										163		7.58279										172		2.39758
			178		0												181		0										164		3.01162										173		0
			179		16.1403												182		0.940325										165		1.24892										174		4.20138
			180		13.8194												183		4.97899										166		0									141	175		52.1166
			181		4.33052												184		3.80795										167		0										176		15.9685
			182		13.8194												185		1.4419										168		10.1745										177		0
			183		0												186		3.80795										169		2.79996										178		15.9685
			184		0												187		0										170		0										179		0
			185		0												188		0										171		0										180		0
		148	186		52.879												189		0										172		10.9437									147	181		52.1166
			187		0												190		7.66185										173		3.0877										182		13.9211
			188		13.8194												191		0										174		0										183		0
			189		16.5704												192		1.45765										175		0										184		0
			190		9.83306												193		7.75749										176		4.13416										185		13.7121
			191		0												194		4.89618										177		1.69209										186		6.094
			192		13.8194												195		0										178		0.940816										187		0
			193		0												196		3.80795										184		6.89379										188		15.9685
		156	194		52.879												197		0.946857										185		3.78169										189		4.24574
			195		0												198		3.10167										187		3.07282										190		4.2464
			199		4.96234												199		0										188		5.48694										191		0
			200		1.97445												203		3.89059										189		4.23216										195		13.9182
		162	201		52.879												204		0									166	190		27.5544										196		1.53196
			202		16.8356												205		0										191		1.20247										197		1.39007
			203		1.59308												206		0										192		2.43181									163	198		52.1166
			204		0												207		3.28797										193		0										199		1.90142
			205		13.8194												208		0.525464										194		0										200		1.85107
			206		0												209		0.708354										195		0										201		13.4709
			207		0.902171												210		0										196		2.54456										202		1.87911
			208		1.32527												211		0										197		1.17746										203		1.02593
			209		0												212		0.522149										198		0										204		0.889622
			210		0												213		3.84496										199		2.98215										205		13.4436
			211		3.47843												214		0										200		0										206		0
			212		0												215		2.32974										201		0										207		3.59514
			213		0												216		0										202		0										208		1.778
			214		0												217		0										203		2.00504										209		4.27969
			216		13.8194												218		3.81449										204		0										210		15.9685
			217		0												219		0										207		7.58279										211		4.02023
			218		6.1586												220		1.47216										208		0										212		4.12747
			219		0												221		0										209		0										213		0
			222		1.91472												222		0.949078										210		2.9982										214		1.50325
			223		0												225		0.929101										211		0										215		0
			224		0												226		3.80795										212		3.96785										218		13.4168
			225		4.37002												227		0										213		3.13834										219		0
			226		4.95752												229		3.80795										214		1.69209										220		0
			229		5.0581												230		7.82679										217		0.80377										221		15.9685
			230		10.4859												231		0										218		1.41037										222		13.7743
			231		13.8194												232		5.19619										219		0										223		0
			232		0.903824												233		3.80795										220		4.58878										224		5.09689
			233		0												236		0.583654										221		0.84										225		15.9685
			236		9.74964												237		0.533203										222		10.8949										226		0
			237		5.79393												238		0										223		0										227		6.03199
			238		1.05434												239		7.83448										226		0										230		0
		196	239		52.879												240		1.41351										227		0									194	231		52.1166
			240		0											196	241		20.4869										228		2.15744										232		2.50478
			243		0												242		0										230		2.68667									196	233		52.1166
			244		0												245		0										231		2.79996										234		0
			245		5.95084												246		0										232		11.1985										237		0
		202	247		52.879												247		5.11719									205	233		27.5544										238		0
			248		7.22136												249		0.518406									206	234		27.5544										239		1.81017
			249		16.8898												250		4.9765										236		5.27449									202	241		52.1166
		205	250		52.879												251		3.30202										237		11.1661									203	242		52.1166
		206	251		52.879											205	252		20.4869										238		0										243		14.005
			253		6.03182											206	253		20.4869										239		7.58279									205	244		52.1166
		209	254		52.879												255		2.58939										240		0									206	245		52.1166
			255		0												256		5.09737										241		1.17354										247		5.93114
			256		4.21811												257		0										242		2.98215									209	248		52.1166
			257		0												258		1.46052										244		1.41998										249		0
			258		1.51772												259		0										245		2.79996										250		1.8397
			259		4.21811												260		0.582943										246		0										251		0
			261		5.1409												261		7.83448										247		7.58279										252		1.46916
			262		7.60779												263		0.603974										248		1.25941										253		15.9685
			263		2.0077												264		7.67651										249		1.70483										255		2.43717
			264		13.8194												265		0.921302										250		0										256		5.55458
			265		2.68719												266		3.80795										251		1.0257										257		0
			266		1.57745												267		0.591103										252		0.887848										258		0
			267		0												268		3.80795										253		1.27262										259		15.9685
			268		4.41322												269		0										254		0										260		0
			269		0.904584												270		1.45765										255		6.46996										261		0
			270		0												271		2.41043										256		4.46249										262		15.9685
			271		4.3448												272		0.456138										257		11.2313										263		1.31916
			272		1.47679												273		1.44606									230	258		27.5544										264		4.02023
			273		7.65096												274		0.705756										259		1.07065										265		4.21974
			274		16.8757												275		0.61136										260		1.3695										266		0
			275		0												276		5.14444										261		7.58279										267		0.974028
			276		5.10202												277		0										262		2.79996										268		14.0176
			277		2.70791												278		0										263		0										269		0
			278		13.8194												279		1.4673										264		6.82693										270		3.50092
		234	279		52.879												280		3.80795										265		0										271		4.28732
			280		6.12986												281		5.0658										266		6.47862										272		15.9685
			281		7.44145												282		0.597895										267		2.16949										273		8.24277
			282		0												283		7.75749										268		10.1745										274		13.8569
			283		0												284		0										269		10.1745										275		13.7121
			284		2.95505												285		5.07627										270		0.667918										276		0
			285		7.50406												286		1.96314										274		0										277		0
			286		6.04249											240	287		20.4869										275		2.12311										278		2.62169
			287		13.8194											241	288		20.4869										276		0.965479									240	279		52.1166
			288		5.06065												289		0										292		0										280		7.73606
			289		0.990881												290		2.57153										293		2.65774										281		0
			291		6.25445												291		2.54387										295		1.01448										315		3.83381
			292		0.861048												293		3.9625										297		1.09086										316		6.01006
			317		0.856045												294		2.01625										298		2.768										317		4.20138
			318		4.05369												295		2.5704										299		0										319		1.14229
			319		1.28669												328		1.45026										300		0										321		8.21036
			321		0.883253												329		2.85133										301		4.93201										322		0
			336		0												330		2.86465										302		0										323		0
			337		0												331		1.4419										303		2.97865										324		0
			338		4.36278												333		0										304		3.19374										326		0
			339		0												335		3.25431										305		0										327		0
			340		0												336		2.84121									272	306		27.5544										328		0
			341		0												337		0										307		1.22043										329		4.20138
			342		4.33052												338		0										308		0									272	330		52.1166
		272	343		52.879												339		0										309		7.58279										331		1.86972
			344		2.62654												340		0										310		7.58279										332		0
			345		0												341		0										311		0.905791										333		15.9685
			346		13.8194												342		0.513701										312		0										334		15.9685
			347		13.8194												343		0.950477										313		0										335		1.4897
			348		1.53669											272	344		20.4869										314		1.97466										336		1.89732
			349		0												345		0.928194										315		0.818456										337		0
			350		0												346		0										316		6.19503										338		2.54812
			351		2.66838												347		3.80795										317		7.58279										339		0
			352		7.49954												348		1.45621										318		1.02332										340		0
			353		0												349		0.587979										319		1.23493										341		0
			354		13.8194												350		0										320		0										342		0
			355		0												351		0										321		0										343		1.85312
			356		1.37698												352		0.942138										322		10.1745										344		0
			357		0												353		0.715193										323		0										345		0
			358		0												354		0										324		7.58279										346		15.9685
			359		5.94407												355		3.80795										325		0										347		0
			360		0												356		0.444003										326		0										348		15.9685
			361		13.8194												357		0.606396										327		2.79996										349		0
			362		0												358		0									294	328		27.5544										350		4.27969
			363		1.29227												359		0										329		1.9835										351		15.9685
			364		1.32321											288	360		20.4869										330		7.58279									294	352		52.1166
		294	365		52.879												361		0										331		5.35586										353		2.57365
			366		2.00556												362		3.80795										332		5.3296										354		15.9685
			367		13.8194												363		0										333		7.58279									297	355		52.1166
		297	368		52.879												364		5.17633										334		2.68967									298	356		52.1166
			369		16.8356												365		0.919014										337		0										357		15.9685
			370		13.8194											294	366		20.4869										338		0										358		3.65301
			371		4.26507												367		0.947645										339		6.43558										361		5.53366
			372		2.93715												368		3.80795										340		3.77005										362		0.920765
			373		3.10515											297	369		20.4869										341		2.8893									305	363		52.1166
			374		7.51949											298	370		20.4869										342		10.8366										364		6.22795
			375		2.8202												371		3.80795										343		7.32749										365		13.1209
			378		4.43349												372		2.46227										344		3.5226									308	366		52.1166
			379		4.73245												373		2.06494										345		0										367		4.11091
		307	380		52.879												375		1.45766										346		10.967										368		13.9801
		308	381		52.879												376		0										347		10.8949										369		5.69927
		309	382		52.879												377		0.541512										348		2.79996										370		13.6883
			383		10.2165												378		7.66185										351		2.79996										371		15.9685
			384		0												379		2.60109									316	352		27.5544										372		0
			385		1.20301											307	384		20.4869										353		10.8134										375		4.26543
			386		10.3158												385		7.66185										354		0									316	376		52.1166
			387		0												386		7.66185										355		1.9227										377		13.4436
			390		16.1988												387		0.949078										356		6.78233										378		0
			391		0												388		0										357		0									319	379		52.1166
			392		10.2907												389		7.7297										358		0										380		13.4436
			393		16.1988												390		7.72835										359		0										381		0
			394		0												391		0										361		4.54249										382		0
			395		0											316	393		20.4869										362		0										383		0
			396		0												394		7.60476										363		0										385		6.21184
			398		7.64671												395		0										364		1.86833										386		0
			399		0												396		7.67651										365		0										387		0
			400		0												397		3.86884										366		0										388		2.4208
			401		2.51577												398		0										367		6.37646										389		0
			402		0												399		0.95834										369		0										390		0
			403		0												400		0										370		0										392		1.02967
		331	404		52.879												402		3.9526										378		0										393		0
			405		0.86885												403		0										392		2.08082										394		4.21974
			406		0												404		0										393		0.608841										396		3.98107
			407		0												405		0.70375										400		2.30149										397		0
			424		2.51737												406		0										401		0										414		0.89558
			425		3.81533												407		0																						415		2.44433
																	408		5.00413																						416		2.33168
																	409		0.366946																						417		2.64534
																	410		0																						418		2.82728
																	411		0																						430		1.00726
																	413		2.19712																						431		0
																	414		0																						432		0
																	432		2.20552																						433		3.81923
																	433		2.04264																						434		3.68181
																	434		2.40109																						435		3.3188
																	435		1.82682																						436		2.5111

## Sheet: Residues in Type I divergence
Data S3: Functional divergence between NPSR and vertebrate vasopressin-like sequences.
Sheet 4: Type I functionally divergent sites predicted between NPSR and V1AR, V1BR, V2R and OTR receptor subtypes, respectively and their location in NPSR domain topology.
		NPSR vs V1AR												NPSR vs V1BR
		Theta ML	0.736		z-value	10.2215								Theta ML	0.518926		z-value	7.8421
		SE theta	0.072005		P-value	<0.0001								SE theta	0.066172		P-value	<0.0001
Ballesteros-Weinstein numbering	Residue number corresponding to human NPSR	Alignment Position	Posterior probability ratio	Residue in NPSR	Residue in V1AR	Location of residues in NPSR snake plot*						Ballesteros-Weinstein numbering	Residue number corresponding to human NPSR	Alignment Position	Posterior probability ratio	Residue in NPSR	Residue in V1BR	Location of residues in NPSR snake plot*
1.42	59	95	0.953979	L	T(13), I(8), S(1)	TM1						1.60	77	117	0.997464	R	P(7), L(6), R(2), [H.Q](1)	ICL1
3.35	131	169	0.975559	L	G(11), A(9), V(2)	TM3						1.61	78	118	0.910598	K	G, S(2), [R,V](1)	ICL1
4.47	168	207	0.968138	V(13), G(6), M(3), A(1)	A, I(1)	TM4						2.73	117	159	0.906322	P	P, S(5)	ECL1
4.66	187	226	0.978763	K	M(15), V(5), L(2)	ECL2						3.60	156	198	0.918351	F	S, T(3), [N,R](1)	ICL2
4.73	194	237	0.960284	E	A(16), T(4),V(2)	ECL2						4.55	176	219	0.956775	L	I, V(4), [L,G](2)	TM4
5.41	213	258	0.962403	I(19), V(4), T(1)	W	TM5						4.81	202	249	0.952535	P	R, [H,Y,G](2)	ECL2
5.49	221	266	0.954478	I	A(18), V(4)	TM5						5.48	220	267	0.909243	F	V, I(4), L(1)	TM5
5.55	227	272	0.963648	S	G(18), A(2), [V,I](2)	TM5						5.53	225	272	0.981528	I	M, V(6), [T,I](1)	TM5
5.59	231	276	0.977615	G(12), A(6), [S,F](3),	G	TM5						5.67	239	286	0.958645	I, M(5), V(4), T(2)	K	ICL3
5.67	239	284	0.960766	I(13), M(5), V(4). T(2)	R, [G,C](1)	ICL3						5.72	244	291	0.949233	H(12), Y(7), Q(2), [P.S.C](1)	K	ICL3
5.69	241	286	0.954321	S	V, I(3), A(1)	ICL3						5.86	258	329	0.907436	T, S(7), C(2), [R,A](1)	S	ICL3
6.38	277	348	0.960731	I, A(2), [V,M](1)	F	TM6						6.61	300	372	0.95929	N, S(8), [R,G,E](1)	D	ECL3
6.49	288	359	0.956698	S	A, T(3), M(1)	TM6
6.54	293	364	0.976623	F	I, V(7), L(1)	TM6
6.61	300	371	0.991573	N, S(8), [R,E,G](1)	D	ECL3
6.63	302	373	0.988752	L, F(1)	K(8), N(6), Q(2), [R,E,G,H,M](1)	ECL3
6.66	305	378	0.988752	T	T(10), V(9), I(3)	ECL3
7.34	311	384	0.972859	A	A(11), T(7), S(4)	TM7
8.44	332	405	0.999143	V, [I,A](4), L(2), F(1)	F	Helix8
		NPSR vs V2R												NPSR vs OTR
		Theta ML	0.507166		z-value	7.65								Theta ML	0.634392		z-value	9.201
		SE theta	0.066296		P-value	<0.0001								SE theta	0.068881		P-value	<0.0001
Ballesteros-Weinstein numbering	Residue number corresponding to human NPSR	Alignment Position	Posterior probability ratio	Residue in NPSR	Residue in V2R	Location of residues in NPSR snake plot*						Ballesteros-Weinstein numbering	Residue number corresponding to human NPSR	Alignment Position	Posterior probability ratio	Residue in NPSR	Residue in OTR	Location of residues in NPSR snake plot*
2.56	100	121	0.936922	V, I(8), F(1)	F	TM2						1.61	78	111	0.957504	K	H, Q(3), R(1)	ICL1
3.31	127	148	0.951171	L, F(3), V(1)	L	TM3						3.60	156	190	0.994857	F	S, A(5), T(2), V(1)	ICL2
4.79	200	228	0.958313	L, V(1)	R(10), S(4), H(3), E(2), [T,Q,C,L](1)	ECL2						4.41	162	197	0.991667	Q	T, A(8), S(1)	TM4
4.81	202	230	0.966571	P	A(14), V(6), I(3)	ECL2						5.39	211	250	0.96353	M	I(11), V(10)	TM5
5.41	213	241	0.951129	I, V(4), T(1)	W	TM5						5.45	217	256	0.97396	L	A, M(2), [S,T](1)	TM5
5.70	242	270	0.986852	K	V(14), A(3), L(2), [G,H,N,Y](1)	ICL3						5.55	227	266	0.966139	S	A, S(3), T(2)	TM5
6.30	269	303	0.935823	K	M(13), V(9), L(1)	TM6						5.67	239	278	0.991133	I, M(5), V(4), T(2)	Q	ICL3
6.45	284	318	0.977698	I, V(3), [A,T](1)	V	TM6						6.64	303	361	0.974413	P	A, [T,V](2), P	ECL3
6.61	300	334	0.970831	N(13), S(8), [R,G,E](1)	D, F(2)	ECL3						7.34	311	369	0.970744	A	A, P(3), L(1)	TM7
6.68	307	341	0.945868	E	R(11), L(7), T(2), [Q,K,I](1)	ECL3						C-terminal	356	432	0.982027	F(8), L(6), C(4), Y(3), [A,W,I](1)	F	C-terminal
Note:
The sites which are divergent in the compared groups are mentioned with multiple amino acids with the number of occurrence in braces
θ denotes the coefficient of functional divergence.
SE is standard error.
z score is the value of confidence and is obtained by θ/SE.
P value is the probability of the z score.
The location of the residues in the human NPSR corresponds to the snake plot shown in Figure 2

## Sheet: Residues in Type II divergence
Data S3: Functional divergence between NPSR and vertebrate vasopressin-like sequences.
Sheet 5: Type II functionally divergent sites predicted between NPSR and V1AR, V1BR, V2R and OTR receptor subtypes, respectively and their location in NPSR domain topology.
		NPSR vs V1AR											NPSR vs V1BR
		Theta-II	0.534659		z-value	9.03995							Theta-II	0.438799		z-value	6.42392
		Theta SE	0.059144		P-value	<0.0001							Theta SE	0.068307		P-value	<0.0001
Ballesteros-Weinstein numbering	Residue number corresponding to human NPSR	Alignment Position	Posterior probability ratio	Residue in NPSR	Residue in V1AR	Location of residues in NPSR snake plot*					Ballesteros-Weinstein numbering	Residue number corresponding to human NPSR	Alignment Position	Posterior probability ratio	Residue in NPSR	Residue in V1BR	Location of residues in NPSR snake plot*
1.35	52	88	52.879	Q	E	TM1					1.35	52	91	20.4869	Q	E	TM1
1.38	55	91	52.879	T	V	TM1					1.46	63	102	20.4869	T	A	TM1
1.60	77	114	52.879	R	T	ICL1					2.45	89	130	20.4869	Q	H	TM2
2.45	89	127	52.879	Q	H	TM2					2.68	112	154	20.4869	G	Y	ECL1
2.47	91	129	52.879	A	S	TM2					2.72	116	158	20.4869	A	G	ECL1
2.53	97	135	52.879	T	V	TM2					3.35	131	173	20.4869	L	S	TM3
2.54	98	136	52.879	G	A	TM2					4.75	196	241	20.4869	Q	D	ECL2
2.72	116	154	52.879	A	G	ECL1					4.84	205	252	20.4869	S	W	ECL2
3.52	148	186	52.879	H	I	TM3					4.85	206	253	20.4869	Y	G	ECL2
3.60	156	194	52.879	F	T	ICL2					5.68	240	287	20.4869	K	N	ICL3
4.41	162	201	52.879	Q	R	TM4					5.69	241	288	20.4869	S	L	ICL3
4.75	196	239	52.879	Q	D	ECL2					6.33	272	344	20.4869	A	T	TM6
4.81	202	247	52.879	P	I	ECL2					6.49	288	360	20.4869	S	A	TM6
4.84	205	250	52.879	S	W	ECL2					6.55	294	366	20.4869	D	Q	TM6
4.85	206	251	52.879	Y	G	ECL2					6.58	297	369	20.4869	D	S	TM6
5.37	209	254	52.879	P	A	TM5					6.59	298	370	20.4869	N	V	TM6
5.62	234	279	52.879	I	C	ICL3					6.68	307	384	20.4869	E	S	ECL3
6.33	272	343	52.879	A	T	TM6					7.39	316	393	20.4869	Q	M	TM7
6.55	294	365	52.879	D	Q	TM6
6.58	297	368	52.879	D	S	TM6
6.68	307	380	52.879	E	S	ECL3
6.69	308	381	52.879	R	E	ECL3
6.70	309	382	52.879	F	N	ECL3
8.43	331	404	52.879	C	M	Helix8
		NPSR vs V2R											NPSR vs OTR
		Theta-II	0.485278		z-value	6.4847							Theta-II	0.539226		z-value	10.3885
		Theta SE	0.074837		P-value	<0.0001							Theta SE	0.051906		P-value	<0.0001
Ballesteros-Weinstein numbering	Residue number corresponding to human NPSR	Alignment Position	Posterior probability ratio	Residue in NPSR	Residue in V2R	Location of residues in NPSR snake plot*					Ballesteros-Weinstein numbering	Residue number corresponding to human NPSR	Alignment Position	Posterior probability ratio	Residue in NPSR	Residue in OTR	Location of residues in NPSR snake plot*
1.35	52	69	27.5544	Q	E	TM1					1.34	51	83	52.1166	E	V	TM1
2.45	89	110	27.5544	Q	H	TM2					1.35	52	84	52.1166	Q	E	TM1
2.49	93	114	27.5544	T	A	TM2					1.38	55	87	52.1166	T	V	TM1
2.53	97	118	27.5544	T	V	TM2					1.46	63	95	52.1166	T	A	TM1
2.54	98	119	27.5544	G	A	TM2					2.45	89	123	52.1166	Q	H	TM2
2.72	116	137	27.5544	A	G	ECL1					2.47	91	125	52.1166	A	S	TM2
3.35	131	152	27.5544	L	G	TM3					2.49	93	127	52.1166	T	A	TM2
4.45	166	190	27.5544	L	P	TM4					2.53	97	131	52.1166	T	V	TM2
4.84	205	233	27.5544	S	W	ECL2					2.54	98	132	52.1166	G	A	TM2
4.85	206	234	27.5544	Y	G	ECL2					2.65	109	143	52.1166	R	D	TM2
5.58	230	258	27.5544	Y	Q	TM5					2.68	112	146	52.1166	G	F	ECL1
6.33	272	306	27.5544	A	T	TM6					2.72	116	150	52.1166	A	G	ECL1
6.55	294	328	27.5544	D	Q	TM6					3.35	131	165	52.1166	L	G	TM3
7.39	316	352	27.5544	Q	M	TM7					3.45	141	175	52.1166	S	L	TM3
											3.51	147	181	52.1166	Y	C	TM3
											4.42	163	198	52.1166	A	D	TM4
											4.73	194	231	52.1166	E	V	ECL2
											4.75	196	233	52.1166	Q	D	ECL2
											4.81	202	241	52.1166	P	I	ECL2
											4.82	203	242	52.1166	D	Q	ECL2
											4.84	205	244	52.1166	S	W	ECL2
											4.85	206	245	52.1166	Y	G	ECL2
											5.37	209	248	52.1166	P	A	TM5
											5.68	240	279	52.1166	K	N	ICL3
											6.33	272	330	52.1166	A	T	TM6
											6.55	294	352	52.1166	D	Q	TM6
											6.58	297	355	52.1166	D	S	TM6
											6.59	298	356	52.1166	N	V	TM6
											6.66	305	363	52.1166	T	A	ECL3
											6.69	308	366	52.1166	R	E	ECL3
											7.39	316	376	52.1166	Q	M	TM7
											7.42	319	379	52.1166	P	A	TM7
Note:
θ denotes the coefficient of functional divergence.
SE is standard error.
z score is the value of confidence and is obtained by θ/SE.
P value is the probability of the z score.
The location of the residues in the human NPSR corresponds to the snake plot shown in Figure 2

## Sheet: Occurence of Divergent sites(%)
Data S3: Functional divergence between NPSR and vertebrate vasopressin-like sequences.
Sheet 6: Percentage of occurrence of Type I and /or Type II divergent sites across structural domains of human NPSR.
	Domain regions in NPSR	Total number of residues in each domain region	Number of identified Type I and/or Type II divergent sites	Percentage of occurrence of divergent sites across domain regions*
	N-terminal	46	0	0
	TM1	30	5	17
	ICL1	5	2	40
	TM2	30	7	23
	ECL1	6	3	50
	TM3	33	5	15
	ICL2	10	1	10
	TM4	23	5	22
	ECL2	23	8	35
	TM5	26	10	38
	ICL3	36	7	19
	TM6	31	9	29
	ECL3	10	7	70
	TM7	21	3	14
	Helix 8+C-terminal	48	3	6
Note
	All values indicated as the percentage of occurrence of divergent sites across domain regions.
